# Supplementary material for: Distinct molecular features of FLNC mutations, associated with different clinical phenotypes
Source: Cytoskeleton (Hoboken). 2024 Sep 24;82(3):158–74. doi: 10.1002/cm.21922 (PMC11904857; doi:10.1002/cm.21922)
Supplement: Supplementary file 2 — Supplemental Table 1 List of Differentially expressed genes (upgerulated and downregulated). [file CM-82-158-s001.xlsx]

## Sheet: Upregulated_DEGs_Venn
Unique_gene_symbol_V2264M_vs_Donor	Unique_gene_symbol_R1267Q_vs_Donor	Intersect_gene_symbol
ADAMTS9-AS2	ABCC6	CD24
AFP	ACTL6B	CMAHP
AGL	ADCYAP1R1	EPCAM
AHSG	ADGRV1	GABRP
ALB	ADH1B	HERC2P3
ALCAM	AJAP1	HNF1B
AMBP	ALPL	KCNIP4
AMD1	AMER2	LIPE-AS1
ANXA3	ANGPT1	LOC728485
APOA1	AOC3	RGS2
APOA2	APC2	S100A3
APOB	APELA	SIRPB1
ARHGAP29	ART5	SPA17
ARL11	ASTN1	TDGF1
ARL15	AURKB	ZNF117
ASPN	B3GNT5	ZNF208
ATP6V1E1	BORA	ZNF257
BMP5	BRINP2	ZNF502
BPHL	C3orf14	ZNF667-AS1
C1orf162	CALCRL	ZNF676
C7	CAMKV	ZNF680
C9orf72	CASC11	ZNF717
CAB39L	CBLN2	ZNF736
CASP3	CCDC138
CAST	CCDC163
CAV1	CCDC181
CCSER2	CCN3
CD59	CCNB1
CFAP221	CD302
CFAP61	CDC7
CFL2	CDCA4
CHCHD6	CDCA7
CHMP4C	CDH6
CIAO2B	CDH7
CLEC4D	CENPE
CLIC4	CENPV
COL19A1	CFAP300
COL21A1	CHCHD2
COMMD7	CKS2
COMMD8	CLVS2
CPVL	CNIH2
CRB3	CPNE8
CSRP3	CRABP1
CXCL8	CRABP2
CYP51A1	CRACD
CYSTM1	CRYM
DAB1	CTNNA2
DDAH1	DCX
DDIT3	DEPDC1B
DGKH	DGCR5
DIRAS2	DIPK1C
DIRAS3	DISP3
DTNA	DLL3
DYM	DNAH14
ELP5	DNAJC12
ENPP1	DNALI1
EPS15	DRAXIN
ERV3-1	EBF2
ESRP1	EBF3
FAU	ECM2
FGB	EIF2S3B
FGF1	ELAVL2
FGF7	ELN
FLJ42969	ENPP2
FMO4	EPSTI1
FOLR1	ESRG
FSTL5	FBLN1
FYB2	FBLN5
GC	FGFR3
GJD2	FIBIN
GJD2-DT	FIRRM
GLRX	FOXP2
GNG12	FUT9
GRM1	GAP43
GSG1	GBX2
GSTZ1	GDAP1L1
GTF2F2	GLDC
GUCY1A1	GNG2
GULP1	GNG4
GYG1	GPATCH4
HCRTR2	GPR19
HDAC2-AS2	GPR85
HEY2-AS1	GRID2
HMGN1P13	HAGLR
HOPX	HAS2
HSPB3	HMMR
IFIT1	HOTAIRM1
IFNGR1	HOXA1
IFRD1	HOXA2
IFTAP	HOXB1
INHBA-AS1	HOXB8
INKA2-AS1	HOXD1
IQCH	IFI16
IRAK3	IFI6
ITIH2	IFIT3
JAK2	IGDCC3
KBTBD3	ISG15
KCNJ8	JPT1
KCNQ5	KCNQ2
LGALS3	KCNS3
LIN37	KCNT2
LIN7A	KIF14
LINC01405	KIF5A
LINC01508	KIF5C
LINC01611	KLF4
LINC02502	KLHDC8A
LINC02615	LAMP5
LINC03013	LBR
LNPK	LDB2
LOC105377503	LIN28A
LOC107985359	LIN28B
LOC124906209	LINC02268
LRRC2	LOC389831
LRRN3	LPAR4
LYPD6B	LPAR6
LYRM1	LRRC55
LYSMD2	LRRCC1
MAD2L2	LRRN1
MARCHF1	MAD2L1
MDK	MAP1LC3C
MGMT	MAP2
MGST3	MAPK10
MICU3	MCUB
MLLT11	MEG3
MPPED2	MGAT5B
MRPL46	MICAL1
MRPS28	MIR302CHG
MTND2P28	MIR9-1HG
MTURN	MMRN1
MYL12A	MSC
MYL5	MSC-AS1
MYOZ1	MYC
MYOZ2	MYH11
MYRFL	NCALD
NAA20	NDST3
NAMPTP1	NFASC
NEK7	NGEF
NINJ2	NKAIN1
NIPAL1	NRXN1
NR3C1	NSG2
NTF4	NTRK2
NXPH2	NUDT17
OSBPL10	NUF2
PAH	OAS3
PALS1	OLFM1
PCDHB18P	OMD
PFN2	ONECUT2
PHPT1	ORC1
PIGK	OTULINL
PKIA	PAK3
PLAAT1	PAK5
PLPPR4	PCNX2
PPIC	PCP4
PPP2R5C	PELI2
PRDX3	PHYHIPL
PRKAA2	PI15
PROX1-AS1	PIMREG
PSD3	PLAAT3
PSKH2	PLCH1
PTCHD4	PNMA2
PTPN3	PODXL2
PXYLP1	POU5F1
RELL1	PPP1R14A
RGPD2	PRKCQ-AS1
RNF20	PRTG
ROMO1	PRUNE2
RPL18A	PTMA
RPL27	RAB39B
RPLP1	RASSF2
RPLP2	REC8
RPS12	RFTN2
RPS13	RGMA
RPS13P2	RHBDL3
RPS19	RIMBP2
RPS20	RND1
RPS26	RND2
RPS28	RPE65
RPS29	RPS27
RPS5	SALL4
RPS6KA5	SCN3A
RPSA2	SCN9A
RRAS	SEMA6A
S100A13	SHH
S100A2	SKAP2
SAP18	SLC16A9
SCHIP1	SLC4A8
SCN11A	SLC6A15
SDCBP2-AS1	SLIT1
SERPINA1	SNAP25
SERPINA5	SNCG
SETDB2	SNHG3
SH3BP5-AS1	SNRPE
SH3GL3	SNX10-AS1
SLC15A2	SOX2-OT
SLC2A1-DT	STEAP2
SMIM43	STMN2
SMYD2	SVBP
SNHG18	SYT11
SNRPN	SYT14
SNX2	TAF1A
SNX24	TAFA5
SP2-DT	TAGLN3
SPINK1	TBX1
SPIRE2	TESC
SPP1	THBS3-AS1
SRP14	TMEM132B
SRP14-DT	TMEM132C
STK39	TMEM132D
STYX	TMEM169
SUSD4	TMSB15A
SYT13	TOX3
TBC1D1	TPPP3
TDGF1P3	TRAC
TM4SF4	TRAV29DV5
TMEM256	TRPC6
TNMD	TTK
TNS1-AS1	TTYH1
TRAF3IP2-AS1	TUBB2B
TRIM36	TUBB4A
TSPAN13	TUNAR
TSPAN33	UNC5C
TSPAN7	USP44
TTR	VASH2
UGP2	WNT4
UXT-AS1	ZNF124
VIL1	ZNF138
VLDLR-AS1	ZNF560
VPS50	ZNF595
VTN	ZNF681
WNT9A	ZNF90
WWP1
WWP1-AS1
YAF2
ZDBF2
ZFP82
ZNF285
ZNF331
ZNF439
ZNF441
ZNF454
ZNF506
ZNF569
ZNF571-AS1
ZNF610
ZNF728
ZNF835
ZNF879
ZNF91
ZNF98
ZSCAN1

## Sheet: Downregulated_DEGs_Venn
Unique_gene_symbol_V2264M_vs_Donor	Unique_gene_symbol_R1267Q_vs_Donor	Instersect_gene_symbol
ABCB4	ABCA12	A2M-AS1
ABHD17C	ABCC9	ATP1A1
ABLIM2	ADAM23	BNC1
ACAN	ADRB1	CUTALP
ACCS	AFAP1L1	DPP4
ACTG2	AIFM1	EPN3
ADAM12	AKR1B1	F2RL2
ADAMTS17	AMHR2	FAM110C
ADAMTS3	APOOL	FAM153B
ADAMTS7	ASB11	FAR2P1
ADCY3	BEAN1	GALNT18
ADCY5	BSPRY	GLP1R
ADD2	C19orf81	GPRC5A
ADGRA2	CASQ2	GRAMD1B
ADM	CD36	IGFBP3
ADM2	CD99L2	INSYN1
ADRB3	CDH8	KLF9
AFAP1	CDKN1A	LINC01416
ALDH16A1	CKMT2	LOC105371458
ALDH18A1	CLEC11A	LOC440910
ALDH1A2	CLU	LRRC4B
ALDH1L2	COBL	MED15P9
ALPK1	COX6A2	PALMD
AMIGO2	CPVL	PCDHGA10
AMMECR1	CTSF	PCDHGB4
AMOT	CYB5R1	PKHD1L1
AMPD2	CYP2J2	POMZP3
ANLN	CYP46A1	PTGS1
AP1S3	CYP4F26P	RPL13P12
APBA1	DLG2	SCARA3
ARAP1	EGF	SLC27A6
ARAP3	ENO3	SLC30A8
ARHGAP11A	FABP2	SPATA20
ARHGAP22	FBXO40	ST3GAL1
ARSI	FDXR	THBD
ASF1B	FGF1	TMEM151A
ASIC1	GABRE	TMEM176A
ASPG	GADD45A	TMEM176B
ASPHD1	GHRL	TMEM255A
ASPHD2	GJD2	VSIR
ASPM	GPAT3	ZP3
ATCAY	GPR155
ATE1-AS1	HLA-G
ATOH8	HRC
ATP10A	HSPB8
ATP1A2	KDR
ATP8A2	KLHL3
ATRNL1	KLHL31
AURKB	LAD1
B3GAT1	LAMA3
B4GALNT4	LCA5L
BACE2	LINC01128
BCAT1	LINC01405
BCHE	LINC02502
BDNF	LOC100129434
BHLHE41	LOC107986524
BICDL1	MANBA
BIN1	MAOB
BIRC5	MASP1
BMP2	MLIP
BMP4	MMP1
BMP6	MPZL3
BMP7	MSS51
BMPER	MTCYBP18
BNC2	MYADML2
BOC	MYL3
BRINP3	NBPF3
BRIP1	NNAT
BST2	P3H2
BTN3A3	PCDHB15
C11orf87	PDLIM1
C1QTNF1	PDPN
C1R	PDZRN3
C3orf70	PGR
CA14	PLA2G4C
CACNA1B	PPP1R1B
CACNA1G	PRKD1
CACNG4	PRNP
CACNG6	PRSS42P
CACNG7	PURPL
CALHM2	RAP2C-AS1
CALN1	RASL10B
CAMK1D	RASSF4
CAPG	RCAN2
CAPN6	RPS6KA3
CCBE1	RTL9
CCDC3	SCN4B
CCDC71L	SGPP2
CCDC80	SH3BGR
CCDC81	SHANK1
CCN4	SLC1A3
CCNA2	SLC7A7
CCNB1	SORCS1
CCNB2	STRIP2
CD248	STUM
CD4	SYPL2
CDC20	SYT7
CDC25C	SYTL3
CDC42EP1	TBC1D3
CDC42EP5	TENT5A
CDC45	TMEM187
CDC6	TMEM38A
CDCA2	TMTC1
CDCA3	TRIM54
CDCA5	TRNP1
CDCA8	WT1
CDH11	WWTR1
CDH13	ZFP3
CDH4
CDK1
CDK10
CDKN1C
CDKN2B
CDT1
CEMIP
CEND1
CENPA
CENPF
CEP55
CFI
CFLAR
CGN
CHAF1A
CHD5
CHRNB2
CHST15
CHST2
CHST7
CIT
CKAP2L
CKAP4
CLIC5
CLMP
CLSPN
CLSTN2
CMKLR1
CNTN3
COL11A1
COL16A1
COL1A1
COL1A2
COL3A1
COL4A5
COL5A2
COL6A6
COL8A1
COL9A3
COLEC12
CORIN
COX7A1
CPA4
CPB1
CPT1C
CPXM1
CRISPLD2
CROCC
CSDC2
CSMD3
CYB561
CYP1B1
DAAM2
DACT1
DCLK1
DCN
DDR2
DDX11
DENND2A
DERL3
DGKI
DHFR2
DHRS2
DIRAS1
DKK2
DLGAP1
DLGAP5
DLK1
DNER
DOC2B
DOCK11
DRAM1
DRD1
DRP2
DSC3
DTL
E2F1
E2F2
E2F7
ECM1
EDIL3
EDN1
EDN3
EFEMP1
EFHD1
EGFLAM
EIF5AL1
ELF4
ELN
EMILIN3
EML3
ENC1
ENG
ENTPD1
EPB41L2
EPHA4
EPHA5
EPHB2
ERAP2
ERCC6L
ERG
ESPL1
ESPNL
ETS1
EVA1B
EXO1
F2R
FADS2
FAM111A
FAM111B
FAM131B
FAM20C
FAM83D
FANCG
FANCI
FAP
FAR2
FBLN1
FBLN2
FBLN5
FBLN7
FBN1
FGF9
FHIT
FIBIN
FKBP10
FLI1
FLT1
FMN2
FN1
FNDC5
FOLH1
FOXC1
FOXC2
FOXD4
FOXM1
FOXO1
FOXO6
FOXS1
FRRS1L
FXYD5
FZD7
GABRA2
GABRB2
GAL3ST3
GALNT14
GAREM2
GAS1
GBGT1
GBP1
GDA
GDF7
GDPD5
GFRA1
GFRA2
GJA4
GJA5
GLB1L2
GLI3
GLIPR1
GNAO1
GNG4
GPC3
GPR173
GREM1
GREP1
GRIN2D
GRK5
GTSE1
H2AJ
HAS2
HASPIN
HES1
HEYL
HHIP
HJURP
HLA-DPB1
HLX
HMCN1
HOXA1
HOXB2
HOXB3
HOXB4
HOXB5
HOXB7
HOXB8
HOXB9
HOXB-AS3
HOXC8
HOXC9
HPCAL4
HR
HROB
HS3ST3A1
HS6ST1
HSD3B7
HSPB2
HTR4
HTR7
HTRA3
HYI
ID1
ID3
ID4
IFI16
IFIH1
IFITM1
IGF1
IGF2
IGFBP5
IGFBP7
IGLON5
IGSF1
IGSF9
IL1R1
IL34
IL6R
INA
INCENP
INPP1
INPP5D
INSYN2B
IQGAP1
IQGAP3
IRX1
IRX6
ISLR
ITGA1
ITGA10
ITGA11
ITGA4
ITGA8
ITGB4
JAG1
JAK3
JPH4
KATNAL2
KCNA5
KCNAB3
KCNC1
KCNE4
KCNG1
KCNJ3
KCNQ1
KCNQ3
KIAA1210
KIAA1549L
KIF11
KIF14
KIF18B
KIF20A
KIF23
KIF2C
KIF4A
KIFC1
KLF8
KLHL29
KNDC1
KNL1
LAMC3
LARS2
LASP1
LDB2
LDOC1
LFNG
LGI1
LHX9
LIMA1
LIMD2
LINC00607
LINC00622
LINC01123
LINC01133
LINC01139
LINC02253
LINC02593
LINC02899
LINGO2
LITAF
LOC101927825
LOC102723475
LOC124901813
LOC157273
LOC339260
LOC389906
LOX
LOXL1
LOXL1-AS1
LPAR1
LPCAT4
LPL
LRP2
LRRC17
LRRC32
LRRC45
LRRC55
LRRC61
LRRN1
LRRN2
LSAMP
LTBR
MAF
MAGEH1
MAML3
MAMLD1
MAP3K12
MARCHF4
MARCKS
MARVELD1
MBP
MCM10
MCM5
MCOLN3
MEGF10
MEIS3
MELK
MEST
MEX3B
MKI67
MMP11
MMP14
MN1
MOXD1
MRAP2
MSC
MSC-AS1
MSLN
MTSS1
MXD3
MXRA5
MXRA8
MYBL2
MYBPHL
MYD88
MYH10
MYH11
MYH6
MYOM2
MYOT
MYRF
NALF2
NAT8L
NCAPG
NCAPH
NDC80
NEFH
NEIL3
NEK2
NFATC4
NFIX
NGFR
NHERF1
NHS
NLGN4X
NLRP2
NMRK2
NNMT
NOTCH3
NOXA1
NPAS2
NPY6R
NR2F1-AS1
NRK
NRP2
NT5E
NTM
NTNG1
NTRK2
NUMBL
NYNRIN
OGN
OLFML1
OPRK1
OSMR
OSR1
P3H1
P3H3
P3H4
P4HA3
PAMR1
PAPLN
PAPPA
PAPSS2
PAX8-AS1
PBK
PCDH10
PCDHA11
PCDHA3
PCDHA4
PCED1B
PCOLCE
PDE3A
PDGFRA
PDGFRB
PDIA5
PDK4
PDZRN4
PEAR1
PEX6
PGBD5
PHLDA1
PIANP
PIEZO2
PIF1
PIMREG
PLAC9
PLAUR
PLK1
PLK3
PLPP2
PLPP3
PLPPR3
PNMT
PNPO
POC1A
PODXL
POGLUT3
POLA2
POLQ
POSTN
POTEF
PPFIBP2
PPM1H
PPM1L
PRAG1
PRELP
PRR11
PSD4
PSMB8
PSRC1
PTGER4
PTGIS
PTPRE
PTPRU
PTPRZ1
PTTG1
PTX3
PXDN
RAB33A
RAB36
RAB3B
RAC2
RACGAP1
RAD51
RARB
RARRES1
RASD2
RBFOX1
RBM43
RCN3
RECQL4
RGMA
RGN
RGS8
RGS9
RHOU
RHOXF1
RNASEL
RNF182
RPP25
RRAD
RRBP1
RRM2
RSPO3
S100A11
S1PR5
SAMD11
SAMD14
SAMD5
SAPCD2
SASH1
SCARF2
SCG2
SEC24D
SEL1L3
SERPINB1
SERPINE2
SEZ6
SEZ6L
SEZ6L2
SFRP2
SFRP5
SGK1
SGSM1
SH2D3C
SHC3
SHCBP1
SHD
SHFL
SHISA3
SHOX2
SHROOM4
SIM2
SKA1
SKA3
SKIC2
SLC16A14
SLC16A3
SLC18A3
SLC22A23
SLC27A3
SLC28A3
SLC2A10
SLC44A5
SLC6A1
SLC6A6
SLC7A3
SLC7A8
SLFN12
SLITRK1
SLITRK2
SLITRK3
SLITRK4
SLITRK5
SLN
SMAD9
SMOC2
SNAI2
SNHG5
SOD3
SOHLH2
SORCS3
SOX15
SP110
SP140L
SPAG5
SPARC
SPARCL1
SPC24
SPC25
SPINK5
SPOCK2
SPON2
SPRN
SPRR2F
SPSB1
SPTBN2
SRPX2
SRRM3
SRRM4
SSC5D
SSH3
ST6GALNAC3
ST6GALNAC5
STAP2
STARD5
STAT6
STEAP2
STIL
STING1
STK32B
STMN3
SULF1
SULF2
SV2C
SVEP1
SVIL-AS1
TAGLN2
TAPBPL
TBC1D2B
TBC1D8B
TBX3
TCAF2
TCEAL7
TECRL
TEK
TENM1
TENM2
TFAP2A
TFPI
TGFBI
THBS2
THY1
TICRR
TIMELESS
TINAGL1
TK1
TLCD3A
TLE1
TLE3
TMEM119
TMEM130
TMEM163
TMEM200C
TMEM204
TMEM220
TMEM87B
TMT1A
TMT1B
TNC
TNFRSF21
TOP2A
TPX2
TRABD2B
TRAF5
TRANK1
TRHDE
TRIL
TRIM22
TRIM38
TRIM4
TRIM46
TRIM5
TRIP6
TRO
TROAP
TRPC4
TSHZ3
TSPYL5
TUB
TUSC1
TWIST2
UBA7
UBE2C
UGT8
UHRF1
USP51
VAT1L
VGLL3
VWDE
WDR62
WDR76
WFDC1
WIPF1
WNT2
WNT2B
XRCC2
XYLT1
ZDHHC14
ZDHHC8BP
ZFR2
ZNF248
ZNF311
ZNF367
ZNF37A
ZNF469
ZNF536
ZNF618
ZXDA
